# Supplementary material for: Description of two new species of the genus Heterochelamon Türkay & Dai, 1997 (Crustacea: Decapoda: Brachyura: Potamidae), from southern China
Source: PeerJ. 2020 Jul 22;8:e9565. doi: 10.7717/peerj.9565 (PMC7382368; doi:10.7717/peerj.9565)
Supplement: Supplemental Information 1 [file peerj-08-9565-s001.fasta]

>Seq1 [organism=Heterochelamon huidongense] [isolate=NCU MCP 423604] 16S ribosomal RNA gene, partial sequence
ATGTTTATTTGAAGTTATAAATAATTTGGCCTGCCCCCTGATTTGAGAAATTAAAGGGCCGCAGTATTATAACTGTGCAA
AGGTAGCATAATCATTAGGTTTTTAATTAGAATCTTGTATGAATGGTTGGACAAGAGAAAAACTATCTTTATATTAAATT
TTGAATTTAACTTTTAAGTGAAAAGGCTTAAATAATCTAAAGGGACGATAAGACCCTATAAAACTTTACATTGTAATTAT
ATTTTAGTAAATTTATAGATAAAGATTTAATTTAATTATTTGTTAGGCTGGGGAGGCACATATAAATATAATTTTAACTG
TTTGATTATTGAACAAATATTAATGGTAAATAAATGATCCTTTATAAAGATTAGTAGATTAAGTTACTTTAGGGATAACA
GCGTAATTTCTTTTAAGAGTTCTTATCGAAAAAGAAGATTGCGACCTCGATGTTGAATTAAAATATTCTATATAATGAAG
AAGTTATATTAGAAGTCTGTTCGACCTTTAAAATTTTACATGATTTGAGTTCAAACCGGTGTGAGC
>Sqe2[organism=Heterochelamon huidongense] [isolate=NCU MCP 423605] 16S ribosomal RNA gene, partial sequence
ATGTTTATTTGAAGTTATAAATAATTTGGCCTGCCCCCTGATTTGAGAAATTAAAGGGCCGCAGTATTATAACTGTGCAA
AGGTAGCATAATCATTAGGTTTTTAATTAGAATCTTGTATGAATGGTTGGACAAGAGAAAAACTATCTTTATATTAAATT
TTGAATTTAACTTTTAAGTGAAAAGGCTTAAATAATCTAAAGGGACGATAAGACCCTATAAAACTTTACATTGTAATTAT
ATTTTAGTAAATTTATAGATAAAGATTTAATTTAATTATTTGTTAGGCTGGGGAGGCACATATAAATATAATTTTAACTG
TTTGATTATTGAACAAATATTAATGGTAAATAAATGATCCTTTATAAAGATTAGTAGATTAAGTTACTTTAGGGATAACA
GCGTAATTTCTTTTAAGAGTTCTTATCGAAAAAGAAGATTGCGACCTCGATGTTGAATTAAAATATTCTATATAATGAAG
AAGTTATATTAGAAGGTCTGTTCGACCTTTAAAATTTTACATGATTTGAGTTCAAACCGGTGTGAGCCAG
>Seq3 [organism=Heterochelamon huidongense] [isolate=NCU MCP 423606] 16S ribosomal RNA gene, partial sequence
TTTATTTGAAGTTATAAATAATTTGGCCTGCCCCCTGATTTGAGAAATTAAAGGGCCGCAGTATTATAACTGTGCAAAGG
TAGCATAATCATTAGGTTTTTAATTAGAATCTTGTATGAATGGTTGGACAAGAGAAAAACTATCTTTATATTAAATTTTG
AATTTAACTTTTAAGTGAAAAGGCTTAAATAATCTAAAGGGACGATAAGACCCTATAAAACTTTACATTGTAATTATATT
TTAGTAAATTTATAGATAAAGATTTAATTTAATTATTTGTTAGGCTGGGGAGGCACATATAAATATAATTTTAACTGTTT
GATTATTGAACAAATATTAATGGTAAATAAATGATCCTTTATAAAGATTAGTAGATTAAGTTACTTTAGGGATAACAGCG
TAATTTCTTTTAAGAGTTCTTATCGAAAAAGAAGATTGCGACCTCGATGTTGAATTAAAATATTCTATATAATGAAGAAG
TTATATTAGAAGGTCTGTTCGACCTTTAAAATTTTACATGATTTGAGTTCAAACCGGTGTGAGC
>Seq4 [organism=Heterochelamon jinxiuense] [isolate=NCU MCP 342004] 16S ribosomal RNA gene, partial sequence
AACATGTTTATTTGGAGGTATAAATAATTTGACCTGCCCCCTGATTATAAATTAAAGGGCCGCAGTATTATAACTGTGCA
AAGGTAGCATAATCATTAGGTTTTTAATTAGAATCTTGTATGAATGGTTGGACAAAAGAAAAGCTATCTTTATATTAAAT
TTTGAATTTAACTTTTAAGTGAAAAGGCTTAAATAATCTAAGGGGACGATAAGACCCTATAAAACTTTACATTGTAATTG
TATTTTAGTAAATTTACATATAAAAGTTTAATTTAATTATTTGTTAAGCTGGGGCGGCACATATAAATATAATTTTAACT
GTTTGATTTTTGAACAATTATTAATGTTAAGTAAAAGATCCTTTATAAAGATTAATAGATTAAGTTACTTTAGGGATAAC
AGCGTAATTTCTTTTGAGAGTTCTTATCGAAAAAGAAGATTGCGACCTCGATGTTGAATTAAAATATTCTATATAACGAA
GAGGTTATAATAGAAGGTCTGTTCGACCTTTAAAATTTTACATGATTTGAGTTCAAACCGGTGTGAGCCA
>Seq5 [organism=Heterochelamon jinxiuense] [isolate=NCU MCP 342005] 16S ribosomal RNA gene, partial sequence
ATGTTTATTTGGAGGTATAAATAATTTGACCTGCCCCCTGATTATAAATTAAAGGGCCGCAGTATTATAACTGTGCAAAG
GTAGCATAATCATTAGGTTTTTAATTAGAATCTTGTATGAATGGTTGGACAAAAGAAAAGCTATCTTTATATTAAATTTT
GAATTTAACTTTTAAGTGAAAAGGCTTAAATAATCTAAGGGGACGATAAGACCCTATAAAACTTTACATTGTAATTGTAT
TTTAGTAAATTTACATATAAAAGTTTAATTTAATTATTTGTTAAGCTGGGGCGGCACATATAAATATAATTTTAACTGTT
TGATTTTTGAACAATTATTAATGTTAAGTAAAAGATCCTTTATAAAGATTAATAGATTAAGTTACTTTAGGGATAACAGC
GTAATTTCTTTTGAGAGTTCTTATCGAAAAAGAAGATTGCGACCTCGATGTTGAATTAAAATATTCTATATAACGAAGAG
GTTATAATAGAAGGTCTGTTCGACCTTTAAAATTTTACATGATTTGAGTTCAAACCGGTGTGAGCCAGG
>Seq6 [organism=Heterochelamon tessellatum] [isolate=NCU MCP 153601] 16S ribosomal RNA gene, partial sequence
TTTATTTGGAGATATAAATAATCTGGCCTGCCCCCTGATCATAAATTAAAGGGCCGCAGTATTATAACTGTGCAAAGGTA
GCATAATCATTAGGTTTTTAATTAGAATCTTGTATGAATGGTTGGACAAGAGAAAAACTCTCTTTATACTATATTTTGAA
TTTAACTTTTAAGTGAAAAGGCTTAAATAATCTAAAGGGACGATAAGACCCTATAAAACTTTACATTGTGATTATATTTT
ATTAAATTTATAAATAAAGATTTAATTTAATTATTTGTTAGGCTGGGGAGGCACATATAAATATGATTTTAACTGTTTGA
TTTTTATACAATTATTAATGGTAAATAAAAGATCCTTTATAAAGATTAATAAATTAAGTTACTTTAGGGATAACAGCGTA
ATTTCTTTTGAGAGTTCTTATCGAAAAAGAAGATTGCGACCTCGATGTTGAATTAAAATATTCTATATAATGAAGAGGTT
ATAGTAGAAGGTCTGTTCGACCTTTAAAATTTTACATGATTTGAGTTCAAACCGGTGTGAGCC
>Seq7 [organism=Heterochelamon tessellatum] [isolate=NCU MCP 153602] 16S ribosomal RNA gene, partial sequence
TTTATTTGGAGATATAAATAATCTGGCCTGCCCCCTGATCATAAATTAAAGGGCCGCAGTATTATAACTGTGCAAAGGTA
GCATAATCATTAGGTTTTTAATTAGAATCTTGTATGAATGGTTGGACAAGAGAAAAACTCTCTTTATACTATATTTTGAA
TTTAACTTTTAAGTGAAAAGGCTTAAATAATCTAAAGGGACGATAAGACCCTATAAAACTTTACATTGTGATTATATTTT
ATTAAATTTATAAATAAAGATTTAATTTAATTATTTGTTAGGCTGGGGAGGCACATATAAATATGATTTTAACTGTTTGA
TTTTTATACAATTATTAATGGTAAATAAAAGATCCTTTATAAAGATTAATAAATTAAGTTACTTTAGGGATAACAGCGTA
ATTTCTTTTGAGAGTTCTTATCGAAAAAGAAGATTGCGACCTCGATGTTGAATTAAAATATTCTATATAATGAAGAGGTT
ATAGTAGAAGGTCTGTTCGACCTTTAAAATTTTACATGATTTGAGTTCAAACCGGTGTGAGCCAG
>Seq8 [organism=Heterochelamon castanea] [isolate=NCU MCP 341901] 16S ribosomal RNA gene, partial sequence
ATGTTTATTTGGAGCTATAAATAATTTGGCCTGCCCCCTGATCACAAATTAAAGGGCCGCAGTATTATAACTGTGCAAAG
GTAGCATAATCATTAGGTTTTTAATTAGAATCTTGTATGAATGGTTGGACAAGAGAAAAACTGTCTTTATATTAAATTTT
GAATTTAACTTTTAAGTGAAAAGGCTTAAATAATCTAAAGGGACGATAAGACCCTATAAAACTTTACATTGTAATTATAT
TTTAGTAAATTTATAAATAAAGATTTAATTTAATTATTTGTTAAGCTGGGGAGGCACATATAAATATAATTTTAACTGTT
TGATTTTTAAACAATTATTAATGGTAAATAAACGATCCTTTATAAAGATTAATAGATTAAGTTACTTTAGGGATAACAGC
GTAATTTCTTTTGAGAGTTCTTATCGAAAGGGAAGATTGCGACCTCGATGTTGAATTAAAATATTCTATATAATGGAGAG
GTTATATTAGAAGGTCTGTTCGACCTTTAAAATTTTACATGATTTGAGTTCAAACCGGTGTGAGCCA
