# Supplementary material for: Description of two new species of the genus Heterochelamon Türkay & Dai, 1997 (Crustacea: Decapoda: Brachyura: Potamidae), from southern China
Source: PeerJ. 2020 Jul 22;8:e9565. doi: 10.7717/peerj.9565 (PMC7382368; doi:10.7717/peerj.9565)
Supplement: Supplemental Information 2 [file peerj-08-9565-s002.tre]

#NEXUS
[ID: 5376906419]
begin taxa;
	dimensions ntax=64;
	taxlabels
		Amamiku_amamensis_AB428457
		Aparapotamon_graham_AB428489
		Apotamonautes_hainanensis_AB428459
		Beccumon_jarujini_AB428479
		Candidiopotamon_rathbunae_AB208598
		Chinapotamon_glabrum_AB428451
		Sinolapotamon_anacoluthon_AB428453
		Daipotamon_minos_LC198524
		Demanietta_renongensis_AB428475
		Diyutamon_cereum_LC198520
		Flabellamon_sp._AB428472
		Geothelphusa_albogilva_AB127366
		Eosamon_smithianum_AB428486
		Eosamon_yotdomense_AB428485
		Esanpotamon_namsom_AB428463
		Geothelphusa_fulva_AB428456
		Geothelphusa_olea_AB428455
		Hainanpotamon_fuchengense_AB428461
		Huananpotamon_angulatum_AB428454
		Indochinamon_tannanti_AB428482
		Johora_johorensisAB290620
		Johora_murphyiAB290621
		Kanpotamon_duangkhaei_AB428471
		Kukrimon_cucphuongensisAB428483
		Sinopotamon_baiyanense_AB428470
		Longpotamon_planum_AB428469
		Mediapotamon_leishanense_LC155164
		Mediapotamon_liboense_MK820377
		Megacephalomon_kittikooni_AB428462
		Mindoron_balssi_AB428464
		Minpotamon_nasicum_AB428450
		Nanhaipotamon_formosanumAB212867
		Nanhaipotamon_nanriense_AB212868
		Neotiwaripotamon_jianfengense_AB428460
		Ovitamon_artifrons_AB428466
		Parapotamon_spinescens_AB428467
		Pararanguna_semilunata_AB428490
		Potamiscus_yiwuensisAB428476
		Potamiscus_yongshengense_KY963597
		Pudaengon_sakonnakornAB428484
		Pupamon_nayung_AB428477
		Ryukyum_yaeyamenseAB428458
		Shanphusa_curtobates_AB428478
		Socotrapotamon_nojidense_AB428493
		Tenuipotamon_huaningense_AB428491
		Thaiphusa_sp._AB428474
		Tomaculamon_pygmaeus_AB428473
		Trichopotamon_daliense_AB428492
		Yarepotamon_gracilipa_AB428452
		Yarepotamon_fossor_MG709238
		Yarepotamon_breviflagellum_MG709236
		Yarepotamon_meridianum_MG709237
		Eurusamon_guangdongense_MG709242
		Qianguimon_elongatum_MG709240
		Cantopotamon_zhuhaienseLC342045
		Cantopotamon_yangxienseLC342050
		W19
		W20
		W21
		S53
		S54
		S55
		S56
		S59
		;
end;
begin trees;
	translate
		1	Amamiku_amamensis_AB428457,
		2	Aparapotamon_graham_AB428489,
		3	Apotamonautes_hainanensis_AB428459,
		4	Beccumon_jarujini_AB428479,
		5	Candidiopotamon_rathbunae_AB208598,
		6	Chinapotamon_glabrum_AB428451,
		7	Sinolapotamon_anacoluthon_AB428453,
		8	Daipotamon_minos_LC198524,
		9	Demanietta_renongensis_AB428475,
		10	Diyutamon_cereum_LC198520,
		11	Flabellamon_sp._AB428472,
		12	Geothelphusa_albogilva_AB127366,
		13	Eosamon_smithianum_AB428486,
		14	Eosamon_yotdomense_AB428485,
		15	Esanpotamon_namsom_AB428463,
		16	Geothelphusa_fulva_AB428456,
		17	Geothelphusa_olea_AB428455,
		18	Hainanpotamon_fuchengense_AB428461,
		19	Huananpotamon_angulatum_AB428454,
		20	Indochinamon_tannanti_AB428482,
		21	Johora_johorensisAB290620,
		22	Johora_murphyiAB290621,
		23	Kanpotamon_duangkhaei_AB428471,
		24	Kukrimon_cucphuongensisAB428483,
		25	Sinopotamon_baiyanense_AB428470,
		26	Longpotamon_planum_AB428469,
		27	Mediapotamon_leishanense_LC155164,
		28	Mediapotamon_liboense_MK820377,
		29	Megacephalomon_kittikooni_AB428462,
		30	Mindoron_balssi_AB428464,
		31	Minpotamon_nasicum_AB428450,
		32	Nanhaipotamon_formosanumAB212867,
		33	Nanhaipotamon_nanriense_AB212868,
		34	Neotiwaripotamon_jianfengense_AB428460,
		35	Ovitamon_artifrons_AB428466,
		36	Parapotamon_spinescens_AB428467,
		37	Pararanguna_semilunata_AB428490,
		38	Potamiscus_yiwuensisAB428476,
		39	Potamiscus_yongshengense_KY963597,
		40	Pudaengon_sakonnakornAB428484,
		41	Pupamon_nayung_AB428477,
		42	Ryukyum_yaeyamenseAB428458,
		43	Shanphusa_curtobates_AB428478,
		44	Socotrapotamon_nojidense_AB428493,
		45	Tenuipotamon_huaningense_AB428491,
		46	Thaiphusa_sp._AB428474,
		47	Tomaculamon_pygmaeus_AB428473,
		48	Trichopotamon_daliense_AB428492,
		49	Yarepotamon_gracilipa_AB428452,
		50	Yarepotamon_fossor_MG709238,
		51	Yarepotamon_breviflagellum_MG709236,
		52	Yarepotamon_meridianum_MG709237,
		53	Eurusamon_guangdongense_MG709242,
		54	Qianguimon_elongatum_MG709240,
		55	Cantopotamon_zhuhaienseLC342045,
		56	Cantopotamon_yangxienseLC342050,
		57	W19,
		58	W20,
		59	W21,
		60	S53,
		61	S54,
		62	S55,
		63	S56,
		64	S59
		;
tree con_all_compat = [&U] (44[&prob=1.00000000e+000,prob_stddev=0.00000000e+000,prob_range={1.00000000e+000,1.00000000e+000},prob(percent)="100",prob+-sd="100+-0"]:9.261380e-002[&length_mean=9.42219976e-002,length_median=9.26138000e-002,length_95%HPD={5.17369900e-002,1.37588300e-001}],((((((((((1[&prob=1.00000000e+000,prob_stddev=0.00000000e+000,prob_range={1.00000000e+000,1.00000000e+000},prob(…
end;
